# Supplementary material for: Measuring Connections Between Children and Pets: Development of the Child–Dog Engagement Scale and Child–Cat Engagement Scale
Source: Animals (Basel). 2025 Jun 22;15(13):1845. doi: 10.3390/ani15131845 (PMC12248443; doi:10.3390/ani15131845)
Supplement: Supplementary file 1 [file animals-15-01845-s001.zip]

Archive with 3 entries (3 files):
- File S1 - Survey 22.06.2025.pdf
- File S2 - C-DES and C-CES administration and scoring 22.06.2025.pdf
- File S3 - Frequency table 22.06.2025.pdf
